# Supplementary material for: Reducing mosquito-borne disease transmission to humans: A systematic review of cluster randomised controlled studies that assess interventions other than non-targeted insecticide
Source: PLoS Negl Trop Dis. 2021 Jul 29;15(7):e0009601. doi: 10.1371/journal.pntd.0009601 (PMC8354450; doi:10.1371/journal.pntd.0009601)
Supplement: S1 Appendix — (XLSX) [file pntd.0009601.s001.xlsx]

## Sheet: Sheet1
Database(s): Ovid MEDLINE(R) and Epub Ahead of Print, In-Process & Other Non-Indexed Citations and Daily 1946 to 5 July 2019							Database: CAB Direct - Search all products (includes Global Health)
Search Strategy:							#	Searches	Results (search date 5 July 2019)
#	Searches	Results					1	control* or prevent*	2611516
1	(control* or prevent*).mp. [mp=title, abstract, original title, name of substance word, subject heading word, floating sub-heading word, keyword heading word, protocol supplementary concept word, rare disease supplementary concept word, unique identifier, synonyms]	5847656					2	cluster* and random*	21187
2	(cluster* and random*).mp.	34190					3	cluster* (random* or rct or rcts)	21,216
3	(cluster* adj4 (random* or rct or rcts)).mp.	15779					4	2 or 3	21,216
4	2 or 3	34216					5	(mosquito* or culicidae or malaria* or dengue or arbovir* or Buruli or aedes or malaria or dengue or "West Nile" OR chikungunya OR "yellow fever" OR filariasis OR tularemia OR dirofilariasis OR "Japanese encephalitis" or "Saint Louis encephalitis" or "Ross River" OR "Barmah Forest" or "la crosse" or zika or keystone)	259,675
5	(mosquito* or culicidae or malaria* or dengue or arbovir* or Buruli or aedes or malaria or West Nile OR chikungunya OR yellow fever OR filariasis OR tularemia OR dirofilariasis OR Japanese encephalitis or Saint Louis encephalitis or Ross River OR Barmah Forest or la crosse or zika or keystone).mp.	181538					6	4 and 5	671
6	4 and 5	754					7	("bed net" or "bed nets" or pyrethrum* or pyrethroid or pesticide* or repellent* or spray* or chemical* or retardant* or coil* or "community mobili*" or water or "source reduction" or trap* or biocontrol or larvicid* or adulticid* or steril* or tetracycline or "oil drip*" or DDT or lindane or malathion or propoxur)	2801895
7	(bed net or bed nets or pyrethrum* or pyrethroid or pesticide* or repellent* or spray* or chemical* or retardant* or coil* or community mobili* or water or source reduction or trap* or biocontrol or larvicid* or adulticid* or steril* or tetracycline or oil drip* or DDT or lindane or malathion or propoxur).mp.	2810512					8	1 and 7	848412
8	1 and 7	638315					9	6 and 8	213
9	6 and 8	228
Database(s): Embase Classic+Embase 1947 to 2019 Week 27
#	Searches	Results
1	(control* or prevent*).mp. [mp=title, abstract, original title, name of substance word, subject heading word, floating sub-heading word, keyword heading word, protocol supplementary concept word, rare disease supplementary concept word, unique identifier, synonyms]	11791796
2	(cluster* and random*).mp.	41189
3	(cluster* adj4 (random* or rct or rcts)).mp.	19382
4	2 or 3	41269
5	(mosquito* or culicidae or malaria* or dengue or arbovir* or Buruli or aedes or malaria or West Nile OR chikungunya OR yellow fever OR filariasis OR tularemia OR dirofilariasis OR Japanese encephalitis or Saint Louis encephalitis or Ross River OR Barmah Forest or la crosse or zika or keystone).mp.	232355
6	4 and 5	1102
7	(bed net or bed nets or pyrethrum* or pyrethroid or pesticide* or repellent* or spray* or chemical* or retardant* or coil* or community mobili* or water or source reduction or trap* or biocontrol or larvicid* or adulticid* or steril* or tetracycline or oil drip* or DDT or lindane or malathion or propoxur).mp.	3043891
8	1 and 7	1097986
9	6 and 8	376
Database(s):	Web of Science - all databases						Database: Cochrane Library RCT Register	EBM Reviews - Cochrane Central Register of Controlled Trials			NB 1st searches may not have correctly used trials database
#	Searches		Results searched to 5 July 2019				#	Searches	Results		Edited search 5 July 2019
1	control* or prevent*	All fields	8238434				1	(control* or prevent*).mp. [mp=title, abstract, original title, name of substance word, subject heading word, floating sub-heading word, keyword heading word, protocol supplementary concept word, rare disease supplementary concept word, unique identifier, synonyms]	735215	976017	987884
2	cluster* and random*	All fields	62729				2	(cluster* and random*).mp.	16085	24279	24801
3	cluster* near/4 (random* or rct or rcts)	Topic search as near not recognised in 'All fields' search	21223				3	(cluster* adj4 (random* or rct or rcts)).mp.	12662	19464	12621
4	2 or 3		62784				4	2 or 3	16108	24325	24847
5	(mosquito* or culicidae or malaria* or dengue or arbovir* or Buruli or aedes or malaria or dengue or "West Nile" OR chikungunya OR "yellow fever" OR filariasis OR tularemia OR dirofilariasis OR "Japanese encephalitis" or "Saint Louis encephalitis" or "Ross River" OR "Barmah Forest" or "la crosse" or zika or keystone)	All fields	222480				5	(mosquito* or culicidae or malaria* or dengue or arbovir* or Buruli or aedes or malaria or West Nile OR chikungunya OR yellow fever OR filariasis OR tularemia OR dirofilariasis OR Japanese encephalitis or Saint Louis encephalitis or Ross River OR Barmah Forest or la crosse or zika or keystone).mp.	6654	8393	8519
6	4 and 5		957				6	4 and 5	581	851	873
7	("bed net" or "bed nets" or pyrethrum* or pyrethroid or pesticide* or repellent* or spray* or chemical* or retardant* or coil* or "community mobili*" or water or "source reduction" or trap* or biocontrol or larvicid* or adulticid* or steril* or tetracycline or "oil drip*" or DDT or lindane or malathion or propoxur)	All fields	7157991				7	(bed net or bed nets or pyrethrum* or pyrethroid or pesticide* or repellent* or spray* or chemical* or retardant* or coil* or community mobili* or water or source reduction or trap* or biocontrol or larvicid* or adulticid* or steril* or tetracycline or oil drip* or DDT or lindane or malathion or propoxur).mp.	43510	60655	61148
8	1 and 7		1051297				8	1 and 7	750714	994681	42436
9	6 and 8	Successfully imported in New.BU.lit.review	292				9	6 and 8	539	804	362
	TOTAL with duplicates: 3149 citations imported
	TOTAL with duplicates: 3668 citations imported 02 jul 19
	TOTAL with duplicates: 1471 citations imported 5 Jul 19
	1001	duplicates
	470	papers
	75	additional duplicates removed by hand
	395	remain for title screeening
