# Supplementary material for: Reducing mosquito-borne disease transmission to humans: A systematic review of cluster randomised controlled studies that assess interventions other than non-targeted insecticide
Source: PLoS Negl Trop Dis. 2021 Jul 29;15(7):e0009601. doi: 10.1371/journal.pntd.0009601 (PMC8354450; doi:10.1371/journal.pntd.0009601)
Supplement: S3 Appendix — (XLSX) [file pntd.0009601.s003.xlsx]

## Sheet: Data extraction template
INCLUDED Articles - data extraction template																			Appendix 3 - included studies
First Author	Year of publication	TITLE	Study aim	Study inclusion critieria summary	Study exclusion critieria summary	Geographic setting (country and city)	Geographic setting (rural/ urban / both)	Geographical coverage (national, subnational, etc.)	Spatial distribution of clusters	Cluster size	Level of clustering (household, village, region etc)	N clusters (total)	N clusters (intervention)	N clusters (control)	Method of randomization	N Participants	N Participants intervention wing	N Participants control wing	Study period start (exclude baseline data gathering)	Study period end	Primary outcome	Secondary outcome/s	Primary outcome - data collection method	Secondary outcome/s - data collection method/s	Disease of relevace to the study population	Mosquito species targetted by intervention	Vector control intervention	Entomological impact (measures + effect)	Other intervention/s (if any)	Cohort age (years, min)	Cohort age (years, max)	Cohort age (years, mean +/- sd)	Data analysis method	N disease cases intervention wing	N disease cases control wing	Loss to follow up (N participants)	Type of effectiveness measure (if reported)	Effectiveness measure (if reported)	Was a difference in the primary outcome found?	If no difference in primary outcome, was this attributed to the study design?	Stated limitations	Assessment of bias score	Does the reviewer consider the study methodology to be fatally flawed? If Yes, reason:	Qualitative results (if any)	Other comments/ notes
Degener, C. M.,	2014	Evaluation of the effectiveness of mass trapping with BG-sentinel traps for dengue vector control: a cluster randomized controlled trial in Manaus, Brazil.	To use mass trapping with BG Sentinel traps to reduce Ae. aegypti field populations, and therefore reduce dengue transmission.	An adult inhabitant of each participating household gave written informed consent to receive intervention traps and/or to participate in the serological study. Household in cluster of 4-7 blocks in Cidade Nova, Manaus, Brazil. Living in a participating intervention household was not required to participate in the sero.survey in intervention clusters, but being resident of the cluster was, as was …	Declined to participate.	Cidade Nova neighbourhood, Manaus (Amazonas State captial), Brazil.	Urban	Local District	Min. distance of 250m between clusters.	Clusters contained 103-151 houses (comprising a 'city block').	City block	12	6	6	Clusters paired based on baseline mosquito density, then coin toss to assign 1 intervention cluster per pair.	1,487 households and approx. 6,300 inhabitants.	444 houses, 436 blood samples (1 sample per person), 290 houses in intervention clusters declined involvement	753 houses; 330 blood samples (1 sample per person)	Feb 2009	Jun 2010	Number of Ae. aegypti females trapped.	DENV seropositivity frequency in cluster inhabitants, knowledge, attitudes and practices (KAP) re. BGS traps, Ae. aegypti female parity rate.	BG-sentinel (BGS) trapping biweekly with 24h catch periods.	Dengue virus (DENV) IgM seropositivity on bloodspot rapid test, KAP survey, mosquito parity assessment.	Dengue	Ae. aegypti	Mass BGS trapping (approx. 26 traps/hectare); 1 trap per participating (opt-in) household.	Reduction in mosquitoes in the first season but not in two other seasons (#, species, gender, parity of mosquitoes in BGS traps reported). Female Ae. Aegypti reduction of 0.26 +/- 0.13 mosquitoes in wet season, p=0.013, no effect in dry season or season after).	None	Not stated (NS)	NS	43.6 years (sd 15.7 years) in intervention arm; 39.4 years (sd 14.9 years) in control arm.	Generalized additive mixed models (GAMM) modelling, acounting for random effects and changes in mosquito density over time (primary outcome), Fisher's exact test (to assess seropositivity, partity), KAP survey: logistic mixed models. OR to descibe risk of seropositivity across study arms.	6	6	NS	OR	OR 2.84 (P= 0.288; Fishers exact test)	Yes, mass trapping reduced Ae. aegypti abundance in intervention clusters compared to control P<0.1 (marginally significant)		Lack of baseline seroprevalence data, reduced participation rates toward end of study when seroprevalence was measured. Participating households decreased from 60.5% to 36% in intervention clusters, probably because of trap users’ fear of increased energy costs and fear that the trap may catch fire. Low dengue transmission during the study period, high Culex catch rates may have led to the interv…	7 of 13	No		Within intervention areas, the frequency of DENV IgMpositivity was marginally lower in households with a BGS trap than households without, most (91%) BGS users were content with their trap.
Andersson, N.	2015	Evidence based community mobilization for dengue prevention in Nicaragua and Mexico (Camino Verde, the Green Way): cluster randomized controlled trial.	To test whether community mobilization adds effectiveness to conventional dengue control measures.	Children living in clusters aged 3-9 years-old, whose parents consented to them providing a saliva sample.	Residents of 17 weathy census enumeration areas in Nicaragua excluded. All people not aged 3-9 years excluded, also those without parental consent to participate, or no saliva sample provided.	Mexico (Guerrero State) and Nicaragua (Managua).	Urban and rural	Sub-national coverage in 2 countries	Mexico: clusters scattered statewide (most in coastal regions), Nicaragua: clusters scattered citywide, distance between clusters not described.	61-163 households/cluster - described as 'approx. 140 households/cluster'	Census enumeration area	150	75	75	Computer generated random number assignment.	9894 children	5078	4816	Aug 2012	Nicaragua: Jan 2013; Mexico: Nov 2012	Rates of dengue virus infection in particpating children; reported cases of dengue (in study area residents of any age) during the past year; entomological indices re. A aegypti at breeding sites.	KAP re. dengue prevention.	Paired saliva samples, self reported dengue in particpating households, entomology evaluators performed vector assessment at home visits.	Survey, focus groups.	Dengue	Ae. aegypti	Chemical-free prevention of mosquito reproduction with approaches tailored to each cluster. Interventions included emptying, brushing/scrubbing the interior walls of, or covering, receptacles hosting mosquito eggs or larvae. Wastewater clean-up campaigns implemented. Fish introduced in non-drinking water containers among several communities in some Mexican clusters. Community awareness raising, e…	Reductions in indicators of mosquito breeding between 35% and 52%. Reductions in Ae. aegypti: house index (44.1%, 95% CI: 13.6% to 74.7%); container index (36.7%, 24.5% to 44.8%), Breteau index (35.1%, 16.7% to 55.5%); pupae per person (51.7%, 36.2% to 76.1%).	A Government anti-dengue campaign took place in both Intervention and Control clusters (comprising monthly space spraying, monthly temephos provided to all households).	3	9	NS	t-test, RR reduction, GLM (uni- and multivariate) model.	Number not stated but 11.3% children had serological evidence of recent dengue infection.	Number not stated but 14.6% children had serological evidence of recent dengue infection.	877	RRR	29.5% (95% CI: 3.8% to 55.3%)	Yes		Possible bias due to non-participation among wealthier people having security concerns in Mexico. Sharing the baseline results with participants in the control and intervention wing may have mobilised both groups to perform anti-denigue control measures. Entomology evaluators were not blinded. Intensive Govt. anti-dengue campaign reduced the difference between study arms. Two non-participanting c…	11 of 13	No	Good community engangement achieved thru. involving comminuty members, creating community-led campaigns.
Syafruddin, D.	2014	Impact of a spatial repellent on malaria incidence in two villages in Sumba, Indonesia.	To provide limited proof-of-concept evidence regarding spartial repellent (SR) coil mediated reduction of malaria transmission in communities which are naturally exposed to the pathogen.	Resident men living in separate households in Umbungedo village or Wainyapu village. Included participants completed a directly observed, presumptive radical cure to clear them of any malaria infections at baseline. Included participants received a placebo/SR coil. 18-60 years old, gave informed consent, had G6PD normal status at baseline, bodyweight >/=40 kg, hemoglobin > 8 mg/dL, no chronic ill…	Participants found positive for malaria parasites were immediately treated with DHA+P and removed from the study, thereby ending their contribution to person-time at risk of infection.	Umbungedo village and Wainyapu village, Southwest Sumba District, East Nusa Tenggara Province, Indonesia.	Rural	2 villages	Clusters span 1/2 village, min. distance approx. 10m between clusters.	92-102 households/cluster.	1/2 village	4	2	2	Not stated: 'randomisation used'	170	85	85	NS	NS - '6 month intervention period'.	Malaria incidence in participants.	Anopheline vector human landing rates during the study period.	Weekly blood smear screening for malaria parasite.	Weekly human-landing catches (on same night), indoor and verandah catches.	Malaria	Anopheles sp.	4 burning SR coils/house.	Reduction in vector species attack rate of >30% (32.9%; p<0.05) but analysis unclear. Adult mosquito densities measured using human-landing catches; caught mosquitoes killed, counted, speciated, assessed for parity; outcome measures unchanged due to the low number of mosquitoes captured.	The 90:10 distribution ratio (placebo coil/active coil) was used within each cluster, including controls.	18	60	NS	RR, incidence density, clustering and heterogenity of clusters accounted for post-hoc analysis.	31	6	0	RR	0.65 (95% CI: 0.09–4.8)	No	Heterogenity between clusters, few clusters.	4 burning SR coils per house is not realistic. The two villages had very different malaria rates to begin with which may have biased the results.	10 of 13	No
Degener, C. M.,	2015	Mass trapping with MosquiTRAPs does not reduce Aedes aegypti abundance	To reduce the dengue vector population and reduce dengue transmission by trapping adult mosquitoes.	Resident of cluster, an adult inhabitant of each participating household gave written informed consent to receive intervention traps and/or to participate in the serological study.	Not resident in study area, no permission to participate.	Cidade Nova neighbourhood, Manaus (Amazonas State captial), Brazil.	Urban	Neighbourhood	Min. distance of 250m between clusters.	104-150 houses in each cluster (mean of 129 houses/cluster).	Neighbourhood	6	3	3	Clusters paired based on baseline mosquito denisity, then coin toss to assign 1 intervention/pair.	775 households (340 participants provided sero. samples).	403 households included, of which 206 households participated, rising to 212 at the end of the study (and 191 individuals provided serological samples).	372 households (149 individuals provided serological samples).	Feb 2009	Jun 2010	No. Ae. aegypti females collected fortnightly in BGS monitoring traps.	Parity rates of female mosquitoes; frequency of DENV IgM seropositive tests in participants; results of the second household survey.	Fortnightly BGS trapping with a 24h catch period.	DENV IgM seropositivity on bloodspot, KAP survey, Parity assessment.	Dengue	Ae. aegypti	Sticky Trap MosquiTRAP x3 per participating household .	No change in mosquito abundance. Primary outcome: number of Ae. aegypti females collected fortnightly in BGS monitoring traps. Secondary outcome: parity rates of females captured with BGS traps. No reduction in Ae. aegypti females following intervention (abundance actually increased in Intervention Clusters). Parity rates stayed the same throughout the study.	None	NS	NS	Participants of intervention and control clusters had a mean age [± standard deviation (SD)] of 36.8 ± 18.6 and 31.3 ± 20.1 years, respectively.	Fisher’s exact test (IgM analysis, parity). Mixed effects modelling to assess abundance.	2	1	NS	DENV IgM seropositivity prevalence and OR	OR 1.08 (P=1; Fisher's exact test)	No	Yes	Lack of buffer zones; small cluster size (may have led to contamination); maybe low trapping efficiency; and increase in mosquito numbers in Intervention clusters after the initial baseline measurements; low participation of households in Intervention clusters. The Intervention population may have relaxed anti-dengue measures having felt reassured by the MQT traps (false reassurance). Fewer Contr…	8 of 13	No		The number of mosquitoes caught in the monitoring traps (authors' Table IV) is very low (about 1 mosquito/day) and is comparable to, or less than, the standard deviation.
Yapabandara, A.M.	2001	Control of malaria vectors with the insect growth regulator pyriproxyfen in a gem-mining area in Sri Lanka.	To determine the effect of applying pyriproxyfen to gempits and river bed pools on the adult vector populations, and on the malaria incidence, and parasite prevalence in the local human poulation in the Elahera area.	Resident of village in study area (the study area was known for gem mining pits and malaria).	NS	Sri Lanka; Matale District; Kaluganga area	Rural	Local district	Villages spread over 23sqkm, 1.5km buffer zones included in cluster around each included village, min. distance between villages was 3km.	4/8 villages had populations of <500 people, 4/8 had populations of 600–1100 people.	Village	8	4	4	Malaria low/high risk strata identified using baseline mosquito + malaria case surveillance data, 4 villages assigned to each strata. The intervention was assigned to 2 hi. and 2 low risk villages. Randomisation used but method not described.	4566-4659 people, but variation throughout trial due to migration.	NS (person-years stated)	NS (person-years stated)	Dec 1994	Dec 1995	Incidence of malaria cases.	Prevalence of malaria infection in symptom-less people, Anopheles abundence.	Passive surveillance as malaria case presentation at either of 2 field clinics, or at a local hospital, or at a health center.	Blood film screening taking place pre- and post- intervention and covering all residents, mosquito trapping using assorted methods.	Malaria	Anopheles culicifacies, Anopheles subpictus, Anopheles aruna	Periodic application of pyriproxyfen in gem pits and river pools up to 1.5km from Intervention cluster villages. Bucket bioassays used to determine the required frequency of pyrioxyfen treatment.	An. Culicifacies and An. Subpictus were targeted by the intervention. In Intervention Arm: Cattle baited hut collections showed An. Culicifacies declined −84.1% (95% CI: −67 to −92%) and An. Subpictus−52.0% (−80 to +21%), Partial night landing catches showed An. Culicifacies declined −69.6% (−47 to −83%) and An. Subpictus −59.1 (−3 to −83%), all night landing catches showed An. Culicifacies decli…	None	NS	NS	NS	RR malaria calculated with Mantel–Haenszel chi-squared tests and stratified by the season of collection and case age group.	134	514	NS	RR	0.24 (0.20-0.29)	Yes		Contamination risk from migrating mosquitoes and people, highly mobile human population.	8 of 13	No
Yapabandara, A.M.	2004	Control of vectors and incidence of malaria in an irrigated settlement scheme in Sri Lanka by using the insect growth regulator pyriproxyfen.	To evaluate the efficiacy of pyriproxyfen as a larval control agent with the aim of reducing malaria vector populations and the incidence of malaria.	Resident of village in study area.	NS	Sri Lanka; Kandalama area in the Matale District	Rural	Local district	Clusters spread over 9800 ha, 1.5km buffer zones included in cluster around each included village	Cluster population size not stated; whole study area had a resident population of 15415+/-migrants. A total of 4,480 houses and 659 huts were recorded.	Each of 12 villages was surrounded by a 1.5sqkm radius included in the cluster, so min. distance between villages was 3km.	12	6	6	Malaria low and high risk strata identified using baseline mosquito and malaria case surveillance data, 6 villages assigned to each strata. Intervention assigned to 3 hi. and 3 low risk villages. Randomisation used but method not described.	15,415 people (variable, due to migration).	NS (person-years stated)	NS (person-years stated)	Aug 1998	Jan 2003	Anopheles sp. abundance	Malaria case incidence.	Collection of mosquitoes from cattle baited huts.	Passive surveillance, malaria case presentation to (any of) 2 field clinics or 2 outpatient clincs.	Malaria	Anopheles culicifacies and A. subpictus.	Periodic application of pyriproxyfen in beds of rivers, streams, and irrigation ditches, quarry pits and agricultural wells.	Decrease of >70% in mosquito numbers. A single application of larvicide inhibited adult mosquito emergence for 190 days. Cattle-baited hut collections show An. Culicifncies declined in Intervention Arm -76.7% (95% CI: -66.8 to -86.5%) and An. Subpictus declined 72.1% (60.4 to -93.7%) with corresponding increases in Control Arm.	Residual house spraying with lambdacyhalothrin in both Control and Intervention arms in Jun and Nov each year.	NS	NS	NS	T-tests (entomological data), RR malaria calc. with Mantel–Haenszel chi-squared tests stratified by gender and age group.	45	183	NS	RR	0.30 (0.22-0.42)	Yes		Only stated limitation was that pyriproxyfen was not applied to the paddy fields because of a shortage of funds.	8 of 13	No		Other limitations: Contamination risk from migrating mosquitoes and people.
Sluydts, V.	2016	Efficacy of topical mosquito repellent (picaridin) plus long-lasting insecticidal nets versus long-lasting insecticidal nets alone for control of malaria: a cluster randomised controlled trial.	To assess the epidemiological efficacy of a highly effective topical repellent used in conjunction with long-lasting insecticidal nets in the province of Ratanakiri, Cambodia, a region where vectors are known to show outdoor and early evening biting behaviour	The most malaria endemic villages in Ratanakiri were included based on 2010-2011 incidence data.	Village inaccessible in rainy season.	Cambodia; Ratanakiri Province.	Rural	Local district	Min. distance 1500m between clusters.	Together 10 clusters contained 23 villages because of their proximity, some clusters contained only 1 village, mean pop. 498 people/cluster.	Village/s and surrounding area.	98	49	49	Clusters stratified by malaria endemicity and population size, then randomisation performed - method not described.	48838 people	25051 (between 2730-2643 participants in each of the 5 surveys)	23787 (2701-2504 participants in each of the 5 surveys)	Apr 2012	Nov 2012	Species specific malaria prevalence in 65 randomly selected indivduals/cluster.	Parasitaemia in the 65 surveyed individuals per cluster, incidence of malaria through passive case presentation at primary care clinics, insecticide treated net compliance, topical repellent acceptablity.	5x X-sectional surveys over 2yr period. RT PCR analysis of blood samples to detect Plasmodium spp. in the surveyed indivduals.	5x X-sectional surveys over 2yr period. RT PCR analysis of blood samples to detect Plasmodium spp. in the surveyed indivduals, primary care clinic data (passive case presentation).	Malaria	Anopheles sp.	Topical repellent with instructions for daily use.	Impact on entomological outcomes does not appear to have been considered by the study design	Residents of all clusters received one long-lasting insecticidal net per individual, long-lasting insecticidal net use was promoted across both study arms.	NS except for Survey 1: 9 years	NS except for Survey 1: 33 years	18 years (Control arm) and 19 years (Intervention arm). These may be median ages not mean.	Incidence calcations, OR, aOR.	105/2730 Participants had Plasmodium spp. in blood screen at Survey 4.	80/2701 Participants had Plasmodium spp. in blood screen at Survey 4.	None - different people surveyed at different time points.	IRR	2013 IRR: 0·943 (0·642–1·385)	No	Yes	Insufficient statistical power; medical treatment for malaria cases may have reduced cases at future time points; possible poor compliance with topical repellent use (maybe as low as 15% compliance).	8 of 13	No		Intentional consumption of topical repellent occurred.
Hill, N.	2007	Plant based insect repellent and insecticide treated bed nets to protect against malaria in areas of early evening biting vectors: double blind randomised placebo controlled clinical trial in the Bolivian Amazon.	To determine the effectiveness of reducing malaria when combining an insect repellent with insecticide treated net use, compared with insecticide treated net use alone, in an area where malaria vector mosquitoes feed in the early evening.	Malaria-free indivduals, household no less than 25m from another participating household, has parental permission to participate if aged <18.	Non-compliant with daily insect repellent use, developed malaria, household <25m from other participating household, chose to withdraw.	Villages in Vaca Diez and Pando Provinces, and the outer 10% of peri-urban districts around Riberalta and Guayaramerin (2 major towns), Bolivian Amazon.	Rural & peri-urban	Local district	Minumim distance of 25m between participating households.	Indivdual house	Household	860	436	424	Basic sequential alternate A/B/A/B regimen used to assign intervention/placebo repellent to household.	4008	2041	1967	Mar 2003	Sep 2003	RADT confirmed episodes of Plasmodium falciparum malaria.	Local health district clinic presentation with lab confirmed P vivax malaria, compliance with daily topical repellent use, self reported fever episodes.	Active case finding with monthly survey, cases were confirmed using P. falciparum specific rapid diagnostic test.	Passive case reports with lab confirmation of Plasmodium infection, compliance with topical repellent instructions assessed using: sniff tests, investigators observing the amount of lotion left, self-reported compliance, self-reported fever episodes.	Malaria	Anopheles darlingi	Eucalyptus based topical insect repellent with instructions for daily use.	Impact on entomological outcomes does not appear to have been considered by the study design	Insceticide treated nets for all individuals in the household in Intervention and Control arms, an unexpected round of outdoor fogging with lambdacyhalothrin was performed by some health districts over a few days mid-way through the trial affecting some clusters.	NS	NS	29.7 years (sd 16.9 years) in Control arm, 29.9 years (sd 16.8 years) in Intervention.	Poisson regression to assess differences in P. fal between study arms., P. vivax diffierences assessed using GEE (random effects) model.	1	6	429	aIRR	P. falciparum aIRR: 0.18 (95% CI: 0.02-1.40), P vivax: aIRR: 0.20, 0.11-0.38.	No for P. falciparum (but Yes for P. vivax and self-reported fever).	No	An unexpected round of outdoor fogging with lambdacyhalothrin by some health districts took place midway through the study, low incidence of P. falciparum in study.	11 of 13	No		1.5% of participants in each arm were non-compliant. Similar withdrawal rates across study arms.

## Sheet: Bias assessment
Risk of bias assessment
https://joannabriggs.org/sites/default/files/2019-05/JBI_RCTs_Appraisal_tool2017_0.pdf
First author	Degener, C. M.,	Andersson, N.	Syafruddin, D.	Degener, C. M.,	Yapabandara, A.M.	Yapabandara, A.M.	Sluydts, V.	Hill, N.
Year of publication	2014	2015	2014	2015	2001	2004	2016	2007
Title	Evaluation of the effectiveness of mass trapping with BG-sentinel traps for dengue vector control: a cluster randomized controlled trial in Manaus, Brazil.	Evidence based community mobilization for dengue prevention in Nicaragua and Mexico (Camino Verde, the Green Way): cluster randomized controlled trial.	Impact of a spatial repellent on malaria incidence in two villages in Sumba, Indonesia.	Mass trapping with MosquiTRAPs does not reduce Aedes aegypti abundance	Control of malaria vectors with the insect growth regulator pyriproxyfen in a gem-mining area in Sri Lanka.	Control of vectors and incidence of malaria in an irrigated settlement scheme in Sri Lanka by using the insect growth regulator pyriproxyfen.	Efficacy of topical mosquito repellent (picaridin) plus long-lasting insecticidal nets versus long-lasting insecticidal nets alone for control of malaria: a cluster randomised controlled trial.	Plant based insect repellent and insecticide treated bed nets to protect against malaria in areas of early evening biting vectors: double blind randomised placebo controlled clinical trial in the Bolivian Amazon.
Criteria (Yes/No/Unclear/NA)
Was true randomization used for assignment of participants to treatment groups?	Yes	yes	unclear	Yes	Unclear	Unclear	unclear	unclear
Was allocation to treatment groups concealed?	No	yes	yes	No	Unclear	Unclear	no	yes
Were treatment groups similar at the baseline?	Yes - although the baseline prevalence of DENV IgM was not assessed	yes	no	Yes	Yes	Yes	yes	yes
Were participants blind to treatment assignment?	No	no	yes	No	No	No	no	yes
Were those delivering treatment blind to treatment assignment?	No	no	yes	No	No	No	no	yes
Were outcomes assessors blind to treatment assignment?	No	yes	no	No	Unclear	Unclear	no	no
Were treatment groups treated identically other than the intervention of interest?	Yes	yes	yes	Yes	Yes	Yes	yes	yes
Was follow up complete and if not, were differences between groups in terms of their follow up adequately described and analyzed?	Yes	yes	yes	Yes	Yes	Yes	yes	yes
Were participants analyzed in the groups to which they were randomized?	Yes	yes	yes	Yes	Yes	Yes	yes	yes
Were outcomes measured in the same way for treatment groups?	Yes	yes	yes	Yes	Yes	Yes	yes	yes
Were outcomes measured in a reliable way?	Yes	yes	yes	Yes	Yes	Yes	yes	yes
Was appropriate statistical analysis used?	Yes	yes	yes	Yes	Yes	Yes	yes	yes
Was the trial design appropriate, and any deviations from the standard RCT design (individual randomization, parallel groups) accounted for in the conduct and analysis of the trial?	Yes	yes	yes	Largely	Yes	Yes	yes	yes
Overall score (1 point where each criterion met)	Include	Include	Include	Include	Include	Include	Include	Include
Personal reservations about the study design, if any:	8 of 13	11 of 13	10 of 13	8 of 13	8 of 13	8 of 13	8 of 13	11 of 13
	DENV Ig persist, so maker not specific to recent infection?
